# Supplementary material for: Genome-wide association study reveals distinct genetic associations related to leaf hair density in two lineages of wheat-wild relative Aegilops tauschii
Source: Sci Rep. 2022 Oct 19;12:17486. doi: 10.1038/s41598-022-21713-3 (PMC9581923; doi:10.1038/s41598-022-21713-3)
Supplement: Supplementary file 1 — Supplementary Table S1. [file 41598_2022_21713_MOESM1_ESM.xlsx]

## Sheet: Table S1
Supplementary Table 1. Leaf hair density variation in three lineages (TauL1, TauL2 and TauL3) of Aegilops tauschii
Score	Leaf hair density (%) range	TauL1 accessions					TauL2 accessions					TauL3 accessions
1	< 10	AE193
2	10–15	AE242	AE276	AE1180	KU-2010	KU-2012	AE262
		KU-2027	KU-2056	KU-2059	KU-2633	KU-2809
		KU-2816	PI508262
3	15–30	AE141	AE150	AE183	AE248	AE398	AE229	CGN10733	KU-2126
		AE422	AE721	AE964	AE1040	AE1090
		AT60	AT76	CGN10769	IG126273	IG46666
		IG48559	IG48748	KU-2003	KU-2006	KU-2016
		KU-2022	KU-2025	KU-2050	KU-2051	KU-2113
		KU-2131	KU-2142	KU-2152	KU-2617	KU-2621
		KU-2636	KU-2638	KU-2639	KU-2814	KU-2824
4	30–45	AE147	AE189	AE220	AE233	AE239	AE206	AE213	AE255	AE432	AE940
		AE245	AE249	AE257	AE26	AE275	AE941	IG120735	IG47202	KU-20-10	KU-2097
		AE277	AE279	AE280	AE291	AE433	KU-2102	KU-2811	KU-2835B
		AE469	AE499	AE541	AE560	AE594
		AE647	AE67	AE724	AE725	AE817
		AE858	AE955	AE956	AE1038	AE1039
		AT55	CGN10767	CGN10768	CGN10771	GE12-28-O-2
		IG120736	IG123910	IG126293	IG46663	IG48518
		IG48539	IG48554	IG48565	KU-20-2	KU-2008
		KU-2018	KU-2035	KU-2043	KU-2044	KU-2061
		KU-2066	KU-2109	KU-2115	KU-2116	KU-2121
		KU-2133	KU-2136	KU-2140	KU-2141	KU-2148
		KU-2154	KU-2616	KU-2619	KU-2630	KU-2632
		KU-2635	KU-2810	KU-2821	KU-2822A	KU-2823
		KU-2826	KU-2834	PI499262
5	45–55	AE3	AE32	AE143	AE146	AE184	AE191	AE192	AE198	AE199	AE203	AE454	AE929
		AE253	AE254	AE256	AE281	AE427	AE207	AE216	AE218	AE221	AE222	AE929a	KU-2829A
		AE461	AE472	AE473	AE476	AE637	AE224	AE250	AE261	AE272	AE428*	KU-2832
		AE723	AE1055	AE1069	AE1087	CGN10734	AE431	AE434*	AE692*	AE1037	GE12-14-O-1
		IG108561	IG126280	IG126353	IG126387	IG126489	IG120863	IG126991	IG127015	IG47188	IG47199
		IG131606	IG47196	IG48508	IG48564	IG48567	IG47203	IG48274	KU-20-8	KU-20-9*	KU-2069
		IG48758	IG49095	KU-2039	KU-2042	KU-2063	KU-2080*	KU-2083	KU-2086	KU-2088*	KU-2090*
		KU-2082	KU-2120	KU-2132	KU-2137	KU-2138	KU-2105	KU-2111	KU-2112	KU-2118	KU-2124
		KU-2143	KU-2144	KU-2153	PI476874	PI486270	KU-2155	KU-2156	KU-2159	KU-2160
		PI486277	PI554319
6	55–75	AE251	IG47259	KU-2157	KU-2158	KU-2624	AE194	AE195	AE197	AE204	AE205
		KU-2828					AE210	AE211	AE217	AE219	AE223
							AE226	AE230	AE231	AE260	AE267
							AE273	AE426*	AE429*	AE430*	AE525*
							AE526	IG120866	IG46623	IG47182	IG47186
							KU-20-1	KU-2075*	KU-2079*	KU-2092*	KU-2098
							KU-2100	KU-2101	KU-2103	KU-2104	KU-2106
							KU-2110	KU-2801	KU-2806	KU-2827	PI486267
							PI486274
7	> 75	AE234					AE144	AE200	AE202	AE263	AE264
							AE270	AE498	AK228	IG47193	KU-2093*
							KU-2096
AE accessions were provided by the Leibniz Institute of Plant Genetics and Crop Plant Research (IPK), Germany; AT accessions are from the Faculty of Agriculture, Okayama University, Japan; CGN accessions are from the Instituut Voor Planten Veredeling, Landbouwhoge School, Wageningen, the Netherlands; IG accessions are from the International Center for Agricultural Research in the Dry Areas (ICARD…
