# Supplementary material for: Genome-wide association study reveals distinct genetic associations related to leaf hair density in two lineages of wheat-wild relative Aegilops tauschii
Source: Sci Rep. 2022 Oct 19;12:17486. doi: 10.1038/s41598-022-21713-3 (PMC9581923; doi:10.1038/s41598-022-21713-3)
Supplement: Supplementary file 2 — Supplementary Table S2. [file 41598_2022_21713_MOESM2_ESM.xlsx]

## Sheet: Table S2
Supplementary Table S2. Annotation of candidate genes revealed by GWAS and associated with leaf hair density in the Aegilops tauschii TauL1 lineage.
Lineage	Marker	Chromosome	Position	p-value	Marker R²	T. aestivum locus ID	Gene ortholog	Description	Function	Reference
TauL1	32763258|F|0-40	2D	152018947	3.7155e-05	0.1346	TraesCS2D02G200400	Gene: TRITD2Av1G064670	Bet1-like protein	Play an important roles in positive regulation of response to salt stress, protein transport, regulation of response to osmotic stress, vacuolar sequestering of sodium ion and vesicle-mediated transport.	https://www.uniprot.org/uniprot/Q8L9S0
						TraesCS2D02G200500		Probable cysteine protease RD19D [Source:Projected from Arabidopsis thaliana (AT3G54940) UniProtKB/Swiss-Prot;Acc:Q8VYS0]	1. Defense response to fungus 2. Protein ubiquitination 3. Regulation of stomatal closure	https://www.uniprot.org/uniprot/P43297
						TraesCS2D02G200600		Succinate--CoA ligase [ADP-forming] subunit alpha, mitochondrial [Source:UniProtKB/TrEMBL;Acc:W5C4B7]	Nucleotide binding, succinate-CoA ligase (ADP-forming) activity and succinate-CoA ligase (GDP-forming) activity and tricarboxylic acid cycle.	https://www.uniprot.org/uniprot/W5C4B7
						TraesCS2D02G200300	Gene: TRITD2Bv1G078170	Major facilitator superfamily protein	Influences Zinc Tolerance and Accumulation in Arabidopsis	Michael J. Haydon, Christopher S. Cobbett. DOI: https://doi.org/10.1104/pp.106.092015
	32782271|F|0-48	2D	609577494	4.7059e-05	0.12924	TraesCS2D02G520900	Gene: TRITD2Av1G277620	Cyclic nucleotide-gated channel	Tolerance of plants to a number of biotic and abiotic stresses such as pathogen and herbivore attack, drought, salinity, cold and nutritional limitations is ensued by complex multimodule signaling pathways.	Jha SK, Sharma M, Pandey GK. Role of Cyclic Nucleotide Gated Channels in Stress Management in Plants. Curr Genomics. 2016 Aug;17(4):315-29. doi: 10.2174/1389202917666160331202125. PMID: 27499681; PMCID: PMC4955031.
						TraesCS2D02G520700	Gene: TRITD2Bv1G241450	root meristem growth factor G	Controls root meristem size through reactive oxygen species signaling	Masashi Yamada, Xinwei Han, Philip. N. Benfey. doi: https://doi.org/10.1101/244947
						TraesCS2D02G520500	Gene: TRITD2Av1G277550	Transmembrane protein G	play an important regulatory role in multiple physiological processes, including the plant immune response, and substantial progress has been made in elucidating the G-protein-mediated defense-signaling network. Also, G-proteins affect plant cell death and stomatal movement.	Zhang H, Gao Z, Zheng X, Zhang Z. The role of G-proteins in plant immunity. Plant Signal Behav. 2012;7(10):1284-1288. doi:10.4161/psb.21431
						TraesCS2D02G520000		Bifunctional dihydrofolate reductase-thymidylate synthase [Source:UniProtKB/TrEMBL;Acc:A0A341RIX9]	Unknown
						TraesCS2D02G520100	Gene: TRITD2Bv1G241330	Autophagy-related protein 101	Autophagy is a major degradation and recycling pathway in plants. It functions to maintain cellular homeostasis and is induced by environmental cues and developmental stimuli. Many features of the core machinery and physiological functions of autophagy are conserved among diverse organisms. However, several novel functions and regulators of autophagy have been characterized in individual plant sp…	Tang J, Bassham DC. Autophagy in crop plants: what's new beyond Arabidopsis?. Open Biol. 2018;8(12):180162. Published 2018 Dec 5. doi:10.1098/rsob.180162
						TraesCS2D02G519500	Gene: TRITD2Bv1G241250	Alpha/beta hydrolase	Enhances salt tolerance of the transgenic sweetpotato plants by regulating osmotic balance, protecting membrane integrity and photosynthesis and increasing reactive oxygen species scavenging capacity.	Liu, Degao, et al. "A novel α/β-hydrolase gene IbMas enhances salt tolerance in transgenic sweetpotato." PloS one 9.12 (2014): e115128.
						TraesCS2D02G519600	Gene: TRITD2Bv1G241260	14 kDa proline-rich protein DC2.15, putative	May be connected with the initiation of embryogenesis or with the metabolic changes produced by the removal of auxins.	https://www.uniprot.org/uniprot/P14009
						TraesCS2D02G519400	Gene: TRITD2Av1G276930	SPOC domain / transcription elongation factor S-II protein	regulating leaf inclination through interacting with LIP1 (LC3-interacting protein 1), a HIT zinc finger domain-containing protein. LC3 deficiency results in increased leaf inclination and enhanced expressions of OsIAA12 and OsGH3.2. some studies demonstrate the distinct effects of IAA12-ARF17 interactions in leaf inclination regulation, and provide informative clues to elucidate the functional m…	Chen, Su-Hui, et al. "SPOC domain-containing protein Leaf inclination3 interacts with LIP1 to regulate rice leaf inclination through auxin signaling." PLoS genetics 14.11 (2018): e1007829.
	32773953|F|0-56	2D	643902850	0.00096851	0.08942	TraesCS2D02G585300	Gene: TRIDC2AG080420	ABC transporter G family member 5 [Source:Projected from Arabidopsis thaliana (AT2G13610) UniProtKB/Swiss-Prot;Acc:Q9SIT6]	Terrestrial plants have two to four times more ATP-binding cassette (ABC) transporter genes than other organisms, including their ancestral microalgae. Recent studies found that plants harboring mutations in these transporters exhibit dramatic phenotypes, many of which are related to developmental processes and functions necessary for life on dry land. These results suggest that ABC transporters …	Hwang JU, Song WY, Hong D, Ko D, Yamaoka Y, Jang S, Yim S, Lee E, Khare D, Kim K, Palmgren M, Yoon HS, Martinoia E, Lee Y. Plant ABC Transporters Enable Many Unique Aspects of a Terrestrial Plant's Lifestyle. Mol Plant. 2016 Mar 7;9(3):338-355. doi: 10.1016/j.molp.2016.02.003. Epub 2016 Feb 21. PMID: 26902186.
						TraesCS2D02G585100		Farnesylcysteine lyase [Source:Projected from Arabidopsis thaliana (AT5G63910) UniProtKB/Swiss-Prot;Acc:P57681]	Farnesylcysteine Lyase is Involved in Negative Regulation of Abscisic Acid Signaling in Arabidopsis	Huizinga DH, Denton R, Koehler KG, et al. Farnesylcysteine lyase is involved in negative regulation of abscisic acid signaling in Arabidopsis. Mol Plant. 2010;3(1):143-155. doi:10.1093/mp/ssp091
						TraesCS2D02G584900	Gene: TraesCS2D02G584900	Tubby-like F-box protein [Source:UniProtKB/TrEMBL;Acc:A0A1D5US03]	Involved in the ABA signaling pathway during seed germination and early seedling developmen	Lai, C. P., Lee, C. L., Chen, P. H., Wu, S. H., Yang, C. C., and Shaw, J. F. (2004) Molecular analyses of the Arabidopsis TUBBY-like protein gene family. Plant Physiol. 134, 1586–1597.
							Gene: TRITD2Av1G292670	Peroxidase	1. Hydrogen peroxide catabolic process. 2. Response to oxidative stress	https://www.uniprot.org/uniprot/W5BRU9
						TraesCS2D02G584700		Peroxidase [Source:UniProtKB/TrEMBL;Acc:W5BRU9]	1. Hydrogen peroxide catabolic process. 2. Response to oxidative stress	https://www.uniprot.org/uniprot/W5BRU9
						TraesCS2D02G584600		Peroxidase [Source:UniProtKB/TrEMBL;Acc:A0A1D5UG55]	1. Hydrogen peroxide catabolic process. 2. Response to oxidative stress	https://www.uniprot.org/uniprot/W5BRU9
						TraesCS2D02G584400		ATP synthase subunit beta [Source:UniProtKB/TrEMBL;Acc:A0A341RKW5]	defense response to fungus, mitochondrial ATP synthesis coupled proton transport and response to cold	https://www.uniprot.org/uniprot/P19366
						TraesCS2D02G584100		Peroxidase [Source:UniProtKB/TrEMBL;Acc:A0A341RVX6]	1. Hydrogen peroxide catabolic process. 2. Response to oxidative stress	https://www.uniprot.org/uniprot/W5BRU9
						TraesCS2D02G583100		Peroxidase [Source:UniProtKB/TrEMBL;Acc:A0A1D5UU04]	1. Hydrogen peroxide catabolic process. 2. Response to oxidative stress	https://www.uniprot.org/uniprot/W5BRU9
						TraesCS2D02G583000		Peroxidase [Source:UniProtKB/TrEMBL;Acc:A0A341RKV0]	1. Hydrogen peroxide catabolic process. 2. Response to oxidative stress	https://www.uniprot.org/uniprot/W5BRU9
