# Supplementary material for: Genome-wide association study reveals distinct genetic associations related to leaf hair density in two lineages of wheat-wild relative Aegilops tauschii
Source: Sci Rep. 2022 Oct 19;12:17486. doi: 10.1038/s41598-022-21713-3 (PMC9581923; doi:10.1038/s41598-022-21713-3)
Supplement: Supplementary file 3 — Supplementary Table S3. [file 41598_2022_21713_MOESM3_ESM.xlsx]

## Sheet: Table S3
Supplementary Table S3. Annotation of candidtate genes revealed by GWAS and associated with leaf hair density in the Aegilops tauschii TauL2 lineage.
Lineage	Marker	Chromosome	Position	p-value	Marker R²	T. aestivum locus ID	Gene ortholog	Description	Function	Reference
TauL2	4305083|F|0-54	3D	573661362	8.2898e-08	0.36078	TraesCS3D02G472000		Putative pathogenesis-related protein PR1-RK1 isoform [Source:UniProtKB/TrEMBL;Acc:A0A1D5WPT6]	1.Probably involved in the defense reaction of plants against pathogens . 2. response to biotic stimulus. The members of the pathogenesis-related protein 1 (PR-1) family are among the most abundantly produced proteins in plants on pathogen attack, and PR-1 gene expression has long been used as a marker for salicylic acid-mediated disease resistance. However, despite considerable interest over sev…	Breen S, Williams SJ, Outram M, Kobe B, Solomon PS. Emerging Insights into the Functions of Pathogenesis-Related Protein 1. Trends Plant Sci. 2017 Oct;22(10):871-879. doi: 10.1016/j.tplants.2017.06.013. Epub 2017 Jul 22. PMID: 28743380.
						TraesCS3D02G471600	Gene: TRITD3Av1G263240	Serpin	The function of AtSerpin1 and other serpins that contain P2-P1' Leu-Arg-Xaa (the 'LR' serpins) in plants remains unknown. However, based on its homology and interactive partners, AtSerpin1 and perhaps other serpins are likely to be involved in regulating programmed cell death or associated processes such as senescence. Abundant accumulation of serpins in seeds and their presence in phloem sap sug…	Fluhr R, Lampl N, Roberts TH. Serpin protease inhibitors in plant biology. Physiol Plant. 2012 May;145(1):95-102. doi: 10.1111/j.1399-3054.2011.01540.x. Epub 2011 Dec 16. PMID: 22085334
						TraesCS3D02G471700	Gene: TRITD3Bv1G257420	general regulatory factor 1 G	regulate many developmental processes and plant responses to biotic and abiotic stimuli. Also, key determinants of plant fitness under stress conditions.	Sarbottam Piya, Jinyi Liu, Tessa Burch-Smith, Thomas J Baum, Tarek Hewezi, A role for Arabidopsis growth-regulating factors 1 and 3 in growth–stress antagonism, Journal of Experimental Botany, Volume 71, Issue 4, 7 February 2020, Pages 1402–1417, https://doi.org/10.1093/jxb/erz502
						TraesCS3D02G471800		transmembrane protein, putative (DUF594)	Specific function is not known
						TraesCS3D02G471500	Gene: TRITD3Av1G263160	2-oxoglutarate (2OG) and Fe(II)-dependent oxygenase superfamily protein	Cellular response to toxic substance, flavonoid biosynthetic process, regulation of jasmonic acid mediated signaling pathway and esponse to karrikin	https://www.uniprot.org/uniprot/Q9FFF6
						TraesCS3D02G471400		PAX-interacting protein 1	Adipose tissue development, chorion development and response to ionizing radiation	https://www.uniprot.org/uniprot/Q6ZW49
						TraesCS3D02G471100		tRNA (Guanine(26)-N(2))-dimethyltransferase	could change in response to drought, salt and cold stress, as well as in different tissues during the whole growth season in two model plants–O. sativa and Arabidopsis thaliana.	Wang Y, Pang C, Li X, et al. Identification of tRNA nucleoside modification genes critical for stress response and development in rice and Arabidopsis [published correction appears in BMC Plant Biol. 2018 Feb 19;18(1):37]. BMC Plant Biol. 2017;17(1):261. Published 2017 Dec 21. doi:10.1186/s12870-017-1206-0
						TraesCS3D02G471200	Gene: TRITD3Av1G262760	Pimeloyl-[acyl-carrier protein] methyl ester esterase	Biotin biosynthetic process and carboxylic ester hydrolase activity	1-Purification and characterisation of the BIOH protein from the biotin biosynthetic pathway. Tomczyk NH, Nettleship JE, Baxter RL, Crichton HJ, Webster SP, Campopiano DJ. FEBS Lett. 513, 299-304, (2002). View articlePMID: 11904168. 2- Integrating structure, bioinformatics, and enzymology to discover function: BioH, a new carboxylesterase from Escherichia coli. Sanishvili R, Yakunin AF, Laskowski…
						TraesCS3D02G471000	Gene: TRITD3Av1G262640	Lectin receptor kinase	involved in plant innate immunity	Singh P, Zimmerli L. Lectin receptor kinases in plant innate immunity. Front Plant Sci. 2013;4:124. Published 2013 May 7. doi:10.3389/fpls.2013.00124
							Gene: TRITD3Bv1G257000	Receptor-like protein kinase	Receptor-like kinases (RLKs) in plants are a large superfamily of proteins that are structurally similar. RLKs are involved in a diverse array of plant responses including development, growth, hormone perception and the response to pathogens.	Goff KE, Ramonell KM. The role and regulation of receptor-like kinases in plant defense. Gene Regul Syst Bio. 2007;1:167-175. Published 2007 Sep 26.
	32762083|F|0-30	3D	597672424	8.8294e-08	0.34829	TraesCS3D02G514700	Gene: TRITD3Av1G276950	UDP-glycosyltransferase	Plays a significant role in plant growth as well as biotic and abiotic stress in Arabidopsis thaliana	Blanco-Herrera, F., Moreno, A.A., Tapia, R. et al. The UDP-glucose: glycoprotein glucosyltransferase (UGGT), a key enzyme in ER quality control, plays a significant role in plant growth as well as biotic and abiotic stress in Arabidopsis thaliana . BMC Plant Biol 15, 127 (2015). https://doi.org/10.1186/s12870-015-0525-2
						TraesCS3D02G514500	Gene: TRITD3Bv1G272750	UDP-glycosyltransferase G	Plays a significant role in plant growth as well as biotic and abiotic stress in Arabidopsis thaliana	Blanco-Herrera, F., Moreno, A.A., Tapia, R. et al. The UDP-glucose: glycoprotein glucosyltransferase (UGGT), a key enzyme in ER quality control, plays a significant role in plant growth as well as biotic and abiotic stress in Arabidopsis thaliana . BMC Plant Biol 15, 127 (2015). https://doi.org/10.1186/s12870-015-0525-2
							Gene: TRITD3Av1G276070	UDP-glycosyltransferase	Plays a significant role in plant growth as well as biotic and abiotic stress in Arabidopsis thaliana	Blanco-Herrera, F., Moreno, A.A., Tapia, R. et al. The UDP-glucose: glycoprotein glucosyltransferase (UGGT), a key enzyme in ER quality control, plays a significant role in plant growth as well as biotic and abiotic stress in Arabidopsis thaliana . BMC Plant Biol 15, 127 (2015). https://doi.org/10.1186/s12870-015-0525-2
							Gene: TRIUR3_03278	UDP-glycosyltransferase 76E11 [Source:UniProtKB/TrEMBL;Acc:M7YKR2]	1 UDP-glycosyltransferases (UGTs) are the biggest GT family in plants, which are responsible for transferring sugar moieties onto a variety of small molecules, and control many metabolic processes; however, their physiological significance in planta is largely unknown. Here, we revealed that two Arabidopsis glycosyltransferase genes, UGT79B2 and UGT79B3, could be strongly induced by various abiot…	Li P, Li YJ, Zhang FJ, Zhang GZ, Jiang XY, Yu HM, Hou BK. The Arabidopsis UDP-glycosyltransferases UGT79B2 and UGT79B3, contribute to cold, salt and drought stress tolerance via modulating anthocyanin accumulation. Plant J. 2017 Jan;89(1):85-103. doi: 10.1111/tpj.13324. Epub 2016 Dec 1. PMID: 27599367.
						TraesCS3D02G514300	Gene: TRITD3Av1G276080	Progesterone 5-beta-reductase	1- 3-beta-hydroxy-delta5-steroid dehydrogenase activity. 2- cholesterol dehydrogenase activity	https://www.uniprot.org/uniprot/D6N9X4
						TraesCS3D02G514000	Gene: TRITD3Av1G276030	Myosin G	Myosin motors have emerged as powerful players that drive cytoplasmic streaming, actin organization, and cell expansion. These cellular functions allow myosins to perform supporting roles in plant growth, environmental responses, and defense against pathogens.	Ryan, Jennifer M., and Andreas Nebenführ. "Update on myosin motors: molecular mechanisms and physiological functions." Plant physiology 176.1 (2018): 119-127.
							Gene: TRITD3Bv1G272590	Myosin G	Myosin motors have emerged as powerful players that drive cytoplasmic streaming, actin organization, and cell expansion. These cellular functions allow myosins to perform supporting roles in plant growth, environmental responses, and defense against pathogens.	Ryan, Jennifer M., and Andreas Nebenführ. "Update on myosin motors: molecular mechanisms and physiological functions." Plant physiology 176.1 (2018): 119-127.
						TraesCS3D02G513800	Gene: TRITD3Av1G275850	Transcription factor, MADS-box	important molecular components involved in different types of stress responses. MADS-box gene family members in response to drought, salt, cold, heat, and oxidative stress conditions in different developmental processes of several plants. In addition, we suggest that MADS-box genes are key components of gene regulatory networks involved in plant responses to stress and plant developmental plastic…	Castelán-Muñoz N, Herrera J, Cajero-Sánchez W, Arrizubieta M, Trejo C, García-Ponce B, Sánchez MdlP, Álvarez-Buylla ER and Garay-Arroyo A (2019) MADS-Box Genes Are Key Components of Genetic Regulatory Networks Involved in Abiotic Stress and Plastic Developmental Responses in Plants. Front. Plant Sci. 10:853. doi: 10.3389/fpls.2019.00853
						TraesCS3D02G513700	Gene: TRITD3Bv1G272550	CBS domain-containing protein-like	Have an important role in stress response/tolerance and development in plants,	Kushwaha, H.R., Singh, A.K., Sopory, S.K. et al. Genome wide expression analysis of CBS domain containing proteins in Arabidopsis thaliana (L.) Heynh and Oryza sativa L. reveals their developmental and stress regulation. BMC Genomics 10, 200 (2009). https://doi.org/10.1186/1471-2164-10-200
						TraesCS3D02G513500	Gene: TRITD2Av1G216920	Disease resistance protein RPP13	Disease resistance protein. Resistance proteins guard the plant against pathogens that contain an appropriate avirulence protein via an indirect interaction with this avirulence protein. That triggers a defense system including the hypersensitive response, which restricts the pathogen growth. In contrast to other resistance proteins, it works independently of ESD1 and NSD1 proteins and does not r…	https://www.uniprot.org/uniprot/Q9M667
							Gene: TRITD3Bv1G272510	Disease resistance protein RPM1	Functional homologs of the Arabidopsis RPM1 disease resistance gene in bean and pea.	Dangl, Jeffery L., et al. "Functional homologs of the Arabidopsis RPM1 disease resistance gene in bean and pea." The Plant Cell 4.11 (1992): 1359-1369.
							Gene: TRITD3Av1G275710	Disease resistance protein (NBS-LRR class) family	A wheat disease resistant gene to Puccina triticina	H.Y.Wang.D.Q.Liu and Yang
						TraesCS3D02G513200	Gene: TRITD3Bv1G272270	Disease resistance protein RPM1	Functional homologs of the Arabidopsis RPM1 disease resistance gene in bean and pea.	Dangl, Jeffery L., et al. "Functional homologs of the Arabidopsis RPM1 disease resistance gene in bean and pea." The Plant Cell 4.11 (1992): 1359-1369.
						TraesCS3D02G513300	Gene: TRITD3Av1G275780	MIRO-related GTP-ase 3 G	Calcium-binding mitochondrial GTPase involved in calcium signaling during salt stress response (PubMed:16832621). May play a role in the progression of embryonic cell division, development of haploid male and female gametes, and pollen tube growth	https://www.uniprot.org/uniprot/F4J0W4
						TraesCS3D02G513000	Gene: TRITD3Bv1G272290	Pectin lyase-like superfamily protein	Role in the Development of Vascular Tissues	Bai Y, Wu D, Liu F, Li Y, Chen P, Lu M and Zheng B (2017) Characterization and Functional Analysis of the Poplar Pectate Lyase-Like Gene PtPL1-18 Reveal Its Role in the Development of Vascular Tissues. Front. Plant Sci. 8:1123. doi: 10.3389/fpls.2017.01123
						TraesCS3D02G512900	Gene: TRITD3Bv1G272290	Pectin lyase-like superfamily protein	Role in the Development of Vascular Tissues	Bai Y, Wu D, Liu F, Li Y, Chen P, Lu M and Zheng B (2017) Characterization and Functional Analysis of the Poplar Pectate Lyase-Like Gene PtPL1-18 Reveal Its Role in the Development of Vascular Tissues. Front. Plant Sci. 8:1123. doi: 10.3389/fpls.2017.01123
	4269564|F|0-25	2D	635210437	3.0957e-07	0.31709	TraesCS2D02G566500		Dolichyl-diphosphooligosaccharide--protein glycosyltransferase subunit 1 [Source:UniProtKB/TrEMBL;Acc:A0A1D5UU24]	Unknowm
						TraesCS2D02G566000		Flavin-containing monooxygenase [Source:UniProtKB/TrEMBL;Acc:A0A341RQ15]	have a role in pathogen defence. Thus, plant FMOs hint that further FMO functions might be identified also in non-plant organisms and could stimulate novel research in this area.	Schlaich, Nikolaus L. "Flavin-containing monooxygenases in plants: looking beyond detox." Trends in plant science 12.9 (2007): 412-418.
						TraesCS2D02G565900		Flavin-containing monooxygenase [Source:UniProtKB/TrEMBL;Acc:A0A341RVB7]	have a role in pathogen defence. Thus, plant FMOs hint that further FMO functions might be identified also in non-plant organisms and could stimulate novel research in this area.	Schlaich, Nikolaus L. "Flavin-containing monooxygenases in plants: looking beyond detox." Trends in plant science 12.9 (2007): 412-418.
						TraesCS2D02G565500	Gene: TRITD2Bv1G257140	transmembrane protein, putative (DUF594)	Specific function is not known
							Gene: TRITD2Bv1G257160	Bystin	Embryo sac development, pollen development and rRNA processing	https://www.uniprot.org/uniprot/Q8RWS4
						TraesCS2D02G565700	Gene: TRITD2Bv1G257220	Flavin-containing monooxygenase	Largely been attributed to the ability of plants to produce a massive diversity of specialized metabolites, and their plasticity to respond and interact to their abiotic and biotic environment. Also , they all perform oxygenation reactions that are crucial steps within hormone metabolism, pathogen resistance, signaling and chemical defense.	Thodberg, Sara, and Elizabeth H. Jakobsen Neilson. "The “green” FMOs: diversity, functionality and application of plant flavoproteins." Catalysts 10.3 (2020): 329.
						TraesCS2D02G565400	Gene: TRITD2Av1G288320	defensin-like protein G	Involved in low temperature-induced resistance to pathogens during winter hardening.	Koike, Michiya, et al. "A novel plant defensin-like gene of winter wheat is specifically induced during cold acclimation." Biochemical and biophysical research communications 298.1 (2002): 46-53.
							Gene: TRITD2Bv1G257130	defensin-like protein G	Involved in low temperature-induced resistance to pathogens during winter hardening.	Koike, Michiya, et al. "A novel plant defensin-like gene of winter wheat is specifically induced during cold acclimation." Biochemical and biophysical research communications 298.1 (2002): 46-53.
						TraesCS2D02G565300	Gene: TRIDC2AG078360	Allantoinase [Source:Projected from Arabidopsis thaliana (AT4G04955) UniProtKB/Swiss-Prot;Acc:Q94AP0]	Allantoin accumulation mediated by allantoinase downregulation and transport by Ureide Permease 5 confers salt stress tolerance to Arabidopsis plants	Lescano, C.I., Martini, C., González, C.A. et al. Allantoin accumulation mediated by allantoinase downregulation and transport by Ureide Permease 5 confers salt stress tolerance to Arabidopsis plants. Plant Mol Biol 91, 581–595 (2016). https://doi.org/10.1007/s11103-016-0490-7
						TraesCS2D02G565100		MLO-like protein [Source:UniProtKB/TrEMBL;Acc:A0A1D5ULD2]	mlo‐mediated disease resistance in barley and Arabidopsis and reflect current views regarding Mlo function. We discuss additional mlo mutant phenotypes recently discovered in Arabidopsis and present a meta‐analysis of the phylogenetic relationships within the Mlo family. Finally, we consider the novel versatile tools for functional analysis and targeted genome modification that can be used to ind…	Acevedo‐Garcia, Johanna, Stefan Kusch, and Ralph Panstruga. "Magical mystery tour: MLO proteins in plant immunity and beyond." New Phytologist 204.2 (2014): 273-281.
						TraesCS2D02G565200	Gene: TRITD2Av1G288310	DNA mismatch repair MutS family protein	play a central role in promoting genetic stability by repairing DNA replication errors, inhibiting recombination between non-identical DNA sequences and participating in responses to DNA damage.	Harfe, Brian D., and Sue Jinks-Robertson. "DNA mismatch repair and genetic instability." Annual review of genetics 34.1 (2000): 359-399.
							Gene: TRITD2Av1G288310	DNA mismatch repair MutS family protein	play a central role in promoting genetic stability by repairing DNA replication errors, inhibiting recombination between non-identical DNA sequences and participating in responses to DNA damage.	Harfe, Brian D., and Sue Jinks-Robertson. "DNA mismatch repair and genetic instability." Annual review of genetics 34.1 (2000): 359-399.
						TraesCS2D02G564900	Gene: TRITD2Av1G288250	Beta-fructofuranosidase (Invertase) G	Invertase in plants is essential not only for metabolism but also help in osmoregulation, development and defence system.	Kulshrestha, Samarth, et al. "Invertase and its applications–a brief review." journal of pharmacy research 7.9 (2013): 792-797.
						TraesCS2D02G564800		E3 ubiquitin-protein ligase [Source:UniProtKB/TrEMBL;Acc:A0A1D5URL9]	Extensive studies have demonstrated that protein ubiquitination plays key roles in multiple plant developmental stages (e.g. seed dormancy and germination, root growth, flowering time control, self-incompatibility and chloroplast development) and several abiotic stress responses (e.g. drought and high salinity), by regulating the abundance, activities or subcellular localizations of a variety of …	Kai Shu, Wenyu Yang, E3 Ubiquitin Ligases: Ubiquitous Actors in Plant Development and Abiotic Stress Responses, Plant and Cell Physiology, Volume 58, Issue 9, September 2017, Pages 1461–1476, https://doi.org/10.1093/pcp/pcx071
						TraesCS2D02G564400	Gene: TRITD2Bv1G256940	Sugar transporter, putative	1- Sugar transporter (SUT) genes are associated with multiple physiological and biochemical processes in filamentous fungi, such as the response to various stresses. 2- ucrose transporters or carriers (SUTs or SUCs) transport sucrose and are involved in plant growth and response to abiotic stress.	1- Lv, Gongbo, et al. "Identification and Expression Analysis of Sugar Transporter Gene Family in Aspergillus oryzae." International Journal of Genomics 2020 (2020). 2- Wang, D., Liu, H., Wang, H. et al. A novel sucrose transporter gene IbSUT4 involves in plant growth and response to abiotic stress through the ABF-dependent ABA signaling pathway in Sweetpotato. BMC Plant Biol 20, 157 (2020). http…
						TraesCS2D02G564100	Gene: TRITD2Av1G287900	Sugar transporter, putative	1- Sugar transporter (SUT) genes are associated with multiple physiological and biochemical processes in filamentous fungi, such as the response to various stresses. 2- ucrose transporters or carriers (SUTs or SUCs) transport sucrose and are involved in plant growth and response to abiotic stress.	1- Lv, Gongbo, et al. "Identification and Expression Analysis of Sugar Transporter Gene Family in Aspergillus oryzae." International Journal of Genomics 2020 (2020). 2- Wang, D., Liu, H., Wang, H. et al. A novel sucrose transporter gene IbSUT4 involves in plant growth and response to abiotic stress through the ABF-dependent ABA signaling pathway in Sweetpotato. BMC Plant Biol 20, 157 (2020). http…
						TraesCS2D02G564000	Gene: TRITD2Av1G287890	1D-myo-inositol 2-acetamido-2-deoxy-alpha-D-glucopyranoside deacetylase	mycothiol biosynthetic process, N-acetylglucosaminylinositol deacetylase activity and zinc ion binding. which functions as a protected reserve of cysteine and in the detoxification of alkylating agents, reactive oxygen and nitrogen species, and antibiotics.	1- https://www.uniprot.org/uniprot/P9WJN3. 2- Newton, Gerald L., Nancy Buchmeier, and Robert C. Fahey. "Biosynthesis and functions of mycothiol, the unique protective thiol of Actinobacteria." Microbiology and Molecular Biology Reviews 72.3 (2008): 471-494.
						TraesCS2D02G564200		Clathrin light chain [Source:UniProtKB/TrEMBL;Acc:A0A1D5UN57]	Important for the coordination of endocytosis and exocytosis and have an impact on stomatal function, gas exchange, and vegetative growth in Arabidopsis (Arabidopsis thaliana ).	Emily R. Larson, Eva Van Zelm, Camille Roux, Annie Marion-Poll, Michael R. Blatt, Clathrin Heavy Chain Subunits Coordinate Endo- and Exocytic Traffic and Affect Stomatal Movement, Plant Physiology, Volume 175, Issue 2, October 2017, Pages 708–720, https://doi.org/10.1104/pp.17.00970
						TraesCS2D02G564300	Gene: TRITD2Av1G288060	Receptor-like kinase	involved in a diverse array of plant responses including development, growth, hormone perception and the response to pathogens. Current studies have focused attention on plant receptor-like kinases as an important class of sentinels acting in plant defense responses. RLKs have been identified that act in both broad-spectrum, elicitor-initiated defense responses and as dominant resistance (R) gene…	Goff KE, Ramonell KM. The role and regulation of receptor-like kinases in plant defense. Gene Regul Syst Bio. 2007;1:167-175. Published 2007 Sep 26.
						TraesCS2D02G563800	Gene: TRITD2Av1G287800	Disease resistance protein (TIR-NBS-LRR class), putative	NBS-LRR proteins directly bind pathogen proteins. Association with either a modified host protein or a pathogen protein leads to conformational changes in the amino-terminal and LRR domains of plant NBS-LRR proteins. Such conformational alterations are thought to promote the exchange of ADP for ATP by the NBS domain, which activates ‘downstream’ signaling, by an unknown mechanism, leading to path…	DeYoung BJ, Innes RW. Plant NBS-LRR proteins in pathogen sensing and host defense. Nat Immunol. 2006;7(12):1243-1249. doi:10.1038/ni1410
						TraesCS2D02G563900	Gene: TRITD2Bv1G256620	Cytochrome P450 family protein, expressed	This explosion of the P450 family is thought to have occurred via gene duplication and conversion, and to result from the need of sessile plants to adapt to a harsh environment and to protect themselves from pathogens and predators. P450s sometimes share less than 20% identity and catalyze extremely diverse reactions. Their biological functions range from the synthesis of structural macromolecule…	Werck-Reichhart D, Bak S, Paquette S. Cytochromes p450. Arabidopsis Book. 2002;1:e0028. doi:10.1199/tab.0028
						TraesCS2D02G563700		NADPH-protochlorophyllide oxidoreductase [Source:UniProtKB/TrEMBL;Acc:A0A341RKB2]	Important for efficient capture of light energy for photoconversion under various light conditions, and PORC, which is induced by high light irradiation, contributes to photoprotection during greening of the etiolated seedlings.	Masuda, Tatsuru, et al. "Functional analysis of isoforms of NADPH: protochlorophyllide oxidoreductase (POR), PORB and PORC, in Arabidopsis thaliana." Plant and cell physiology 44.10 (2003): 963-974.
						TraesCS2D02G563600		NADPH-protochlorophyllide oxidoreductase [Source:UniProtKB/TrEMBL;Acc:A0A1D6RPG3]	Important for efficient capture of light energy for photoconversion under various light conditions, and PORC, which is induced by high light irradiation, contributes to photoprotection during greening of the etiolated seedlings.	Masuda, Tatsuru, et al. "Functional analysis of isoforms of NADPH: protochlorophyllide oxidoreductase (POR), PORB and PORC, in Arabidopsis thaliana." Plant and cell physiology 44.10 (2003): 963-974.
	32752435|F|0-29	5D	28933365	3.3518e-07	0.31514	TraesCS5D02G031800	Gene: TRITD5Av1G010090	Cationic amino acid transporter, putative	Amino acids are major primary metabolites. Their uptake, translocation, compartmentation, and re-mobilization require a diverse set of cellular transporters. increase nitrogen use efficiency of crops targets the assimilation and remobilization of nitrogen during senescence and grain filling.	Hortensteiner, S., and Feller, U. (2002). Nitrogen metabolism and remobilization during senescence. J. Exp. Bot. 53, 927–937. doi: 10.1093/jexbot/53.370.927
						TraesCS5D02G031700	Gene: TRITD5Av1G010030	2-aminoethanethiol dioxygenase	Required for PCO activity and provide a platform for engineering crops with improved hypoxia tolerance.	White, Mark D., et al. "Structures of Arabidopsis thaliana oxygen-sensing plant cysteine oxidases 4 and 5 enable targeted manipulation of their activity." Proceedings of the National Academy of Sciences 117.37 (2020): 23140-23147.
							Gene: TRITD5Bv1G008040	2-aminoethanethiol dioxygenase	Required for PCO activity and provide a platform for engineering crops with improved hypoxia tolerance.	White, Mark D., et al. "Structures of Arabidopsis thaliana oxygen-sensing plant cysteine oxidases 4 and 5 enable targeted manipulation of their activity." Proceedings of the National Academy of Sciences 117.37 (2020): 23140-23147.
						TraesCS5D02G031500		Dihydrofolate synthetase [Source:Projected from Arabidopsis thaliana (AT5G41480) UniProtKB/Swiss-Prot;Acc:F4JYE9]	Embryo development ending in seed dormancy, folic acid-containing compound biosynthetic process, one-carbon metabolic process and tetrahydrofolate biosynthetic process	https://www.uniprot.org/uniprot/F4JYE9
						TraesCS5D02G031600	Gene: TRITD5Av1G009970	2-aminoethanethiol dioxygenase	Required for PCO activity and provide a platform for engineering crops with improved hypoxia tolerance.	White, Mark D., et al. "Structures of Arabidopsis thaliana oxygen-sensing plant cysteine oxidases 4 and 5 enable targeted manipulation of their activity." Proceedings of the National Academy of Sciences 117.37 (2020): 23140-23147.
							Gene: TRITD5Bv1G008010	2-aminoethanethiol dioxygenase	Required for PCO activity and provide a platform for engineering crops with improved hypoxia tolerance.	White, Mark D., et al. "Structures of Arabidopsis thaliana oxygen-sensing plant cysteine oxidases 4 and 5 enable targeted manipulation of their activity." Proceedings of the National Academy of Sciences 117.37 (2020): 23140-23147.
						TraesCS5D02G031300	Gene: TRITD5Av1G009800	5-methyltetrahydropteroyltriglutamate--homocysteine methyltransferase	methionine biosynthetic process, methylation, 5-methyltetrahydropteroyltriglutamate-homocysteine S-methyltransferase activity and metal ion binding	https://www.uniprot.org/uniprot/O50008
							Gene: TRITD5Bv1G007980	5-methyltetrahydropteroyltriglutamate--homocysteine methyltransferase	methionine biosynthetic process, methylation, 5-methyltetrahydropteroyltriglutamate-homocysteine S-methyltransferase activity and metal ion binding	https://www.uniprot.org/uniprot/O50008
	32781371|F|0-54	7D	580177726	0.00047531	0.12539	TraesCS7D02G465500	Gene: TRITD7Av1G252270	Glyceraldehyde-3-phosphate dehydrogenase	Plastidial glyceraldehyde-3-phosphate dehydrogenase (GAPDH, GAPCp) are ubiquitous proteins that play pivotal roles in plant metabolism and are involved in stress response. Also TaGAPCp1 plays an important role in abiotic stress response in wheat and this stress resistance process may be completed by H₂O₂-mediated ABA signaling pathway.	Li X, Wei W, Li F, Zhang L, Deng X, Liu Y, Yang S. The Plastidial Glyceraldehyde-3-Phosphate Dehydrogenase Is Critical for Abiotic Stress Response in Wheat. Int J Mol Sci. 2019 Mar 4;20(5):1104. doi: 10.3390/ijms20051104. Erratum in: Int J Mol Sci. 2020 Jun 24;21(12): PMID: 30836662; PMCID: PMC6429432.
							Gene: TRITD7Bv1G201740	Glyceraldehyde-3-phosphate dehydrogenase	Plastidial glyceraldehyde-3-phosphate dehydrogenase (GAPDH, GAPCp) are ubiquitous proteins that play pivotal roles in plant metabolism and are involved in stress response. Also TaGAPCp1 plays an important role in abiotic stress response in wheat and this stress resistance process may be completed by H₂O₂-mediated ABA signaling pathway.	Li X, Wei W, Li F, Zhang L, Deng X, Liu Y, Yang S. The Plastidial Glyceraldehyde-3-Phosphate Dehydrogenase Is Critical for Abiotic Stress Response in Wheat. Int J Mol Sci. 2019 Mar 4;20(5):1104. doi: 10.3390/ijms20051104. Erratum in: Int J Mol Sci. 2020 Jun 24;21(12): PMID: 30836662; PMCID: PMC6429432.
							Gene: TRIUR3_06352	Glyceraldehyde-3-phosphate dehydrogenase [Source:UniProtKB/TrEMBL;Acc:M7ZBH7]	Critical function for Abiotic Stress Response in Wheat. Plastidial glyceraldehyde-3-phosphate dehydrogenase (GAPDH, GAPCp) are ubiquitous proteins that play pivotal roles in plant metabolism and are involved in stress response. However, the mechanism of GAPCp's function in plant stress resistance process remains unclear. TaGAPCp1 plays an important role in abiotic stress response in wheat and thi…	Li X, Wei W, Li F, Zhang L, Deng X, Liu Y, Yang S. The Plastidial Glyceraldehyde-3-Phosphate Dehydrogenase Is Critical for Abiotic Stress Response in Wheat. Int J Mol Sci. 2019 Mar 4;20(5):1104. doi: 10.3390/ijms20051104. Erratum in: Int J Mol Sci. 2020 Jun 24;21(12): PMID: 30836662; PMCID: PMC6429432.
						TraesCS7D02G465600	Gene: TRITD7Av1G252280	Ring finger protein, putative	RING finger-containing E3s play pivotal roles in diverse cellular processes and are implicated in contributing to disease
						TraesCS7D02G465800	Gene: TRITD7Av1G252290	NBS-LRR-like resistance protein	Play important roles in regulation of growth and development, hormone signalling, and responses to biotic and abiotic stresses in plants. Overexpression of VpRFP1 in Arabidopsis plants was found to enhance resistance to Arabidopsis powdery mildew Golovinomyces cichoracearum, which seemed to be correlated with increased transcript levels of AtPR1 and AtPR2 in the pathogen-infected tissues. In addi…	Yu Y, Xu W, Wang S, et al. VpRFP1, a novel C4C4-type RING finger protein gene from Chinese wild Vitis pseudoreticulata, functions as a transcriptional activator in defence response of grapevine. J Exp Bot. 2011;62(15):5671-5682. doi:10.1093/jxb/err253
						TraesCS7D02G465900	Gene: TRITD7Av1G252320	Pleiotropic drug resistance ABC transporter	Involved in responses to abiotic and biotic stress, in the latter case, probably by transporting antimicrobial secondary metabolites to the cell surface. Only a single subfamily II member has been characterized. Induction of its expression by iron deficiency suggests its involvement in iron deficiency stress, thus, enlightening a new physiological role for a PDR gene.	Crouzet, Jérôme, et al. "Organization and function of the plant pleiotropic drug resistance ABC transporter family." FEBS letters 580.4 (2006): 1123-1130.
							Gene: TRIUR3_06353	Pleiotropic drug resistance protein 3 [Source:UniProtKB/TrEMBL;Acc:M7Z2S2]	Involved in responses to abiotic and biotic stress, in the latter case, probably by transporting antimicrobial secondary metabolites to the cell surface. Only a single subfamily II member has been characterized. Induction of its expression by iron deficiency suggests its involvement in iron deficiency stress, thus, enlightening a new physiological role for a PDR gene.	Crouzet, Jérôme, et al. "Organization and function of the plant pleiotropic drug resistance ABC transporter family." FEBS letters 580.4 (2006): 1123-1130.
							Gene: TRITD7Bv1G201790	ABC transporter family protein	Terrestrial plants have two to four times more ATP-binding cassette (ABC) transporter genes than other organisms, including their ancestral microalgae. Recent studies found that plants harboring mutations in these transporters exhibit dramatic phenotypes, many of which are related to developmental processes and functions necessary for life on dry land. These results suggest that ABC transporters …	Hwang JU, Song WY, Hong D, Ko D, Yamaoka Y, Jang S, Yim S, Lee E, Khare D, Kim K, Palmgren M, Yoon HS, Martinoia E, Lee Y. Plant ABC Transporters Enable Many Unique Aspects of a Terrestrial Plant's Lifestyle. Mol Plant. 2016 Mar 7;9(3):338-355. doi: 10.1016/j.molp.2016.02.003. Epub 2016 Feb 21. PMID: 26902186.
						TraesCS7D02G466000	Gene: TRITD7Av1G252340	DUF21 domain-containing protein	flavin adenine dinucleotide binding	https://www.uniprot.org/uniprot/Q84R21
							Gene: TRITD7Bv1G201890	DUF21 domain-containing protein	flavin adenine dinucleotide binding	https://www.uniprot.org/uniprot/Q84R21
						TraesCS7D02G466100	Gene: TRITD7Av1G252390	VQ motif family proteins	Regulate diverse developmental processes, including responses to biotic and abiotic stresses, seed development, and photomorphogenesis.	Jing Y, Lin R. The VQ Motif-Containing Protein Family of Plant-Specific Transcriptional Regulators. Plant Physiol. 2015;169(1):371-378. doi:10.1104/pp.15.00788
							Gene: TRITD7Bv1G201910	VQ motif family proteins	Regulate diverse developmental processes, including responses to biotic and abiotic stresses, seed development, and photomorphogenesis.	Jing Y, Lin R. The VQ Motif-Containing Protein Family of Plant-Specific Transcriptional Regulators. Plant Physiol. 2015;169(1):371-378. doi:10.1104/pp.15.00788
						TraesCS7D02G466200	Gene: TRITD7Av1G252400	Mediator of RNA polymerase II transcription subunit 11	Required for proper plant growth and development. Mediator complex subunits have been isolated and identified in plants and the function of most mediator subunits in whole life cycle plants have been revealed. Studies have shown that the Mediator complex is indispensable for the regulation of plant developmental transitions by recruiting age-, flowering-, or hormone-related transcription factors.	Zhang, Lingjie, and Changkui Guo. "The important function of Mediator complex in controlling the developmental transitions in plants." International journal of molecular sciences 21.8 (2020): 2733.
						TraesCS7D02G466500	Gene: TRITD7Bv1G202040	Thioredoxin	Play a fundamental role in plant tolerance of oxidative stress. They are involved in oxidative damage avoidance by supplying reducing power to reductases detoxifying lipid hydroperoxides or repairing oxidized proteins. Furthermore, other lines of evidence indicate that thioredoxins could act as regulators of scavenging mechanisms and as components of signalling pathways in the plant antioxidant n…	Dos Santos, Christina Vieira, and Pascal Rey. "Plant thioredoxins are key actors in the oxidative stress response." Trends in plant science 11.7 (2006): 329-334.
						TraesCS7D02G466800	Gene: TRITD7Av1G252690	Ureide permease-like protein	Involved in long distance transport of organic nitrogen in nodulating legumes and was recently shown to play a role in stress tolerance in other plants.	Lescano I, Bogino MF, Martini C, Tessi TM, González CA, Schumacher K, Desimone M. Ureide Permease 5 (AtUPS5) Connects Cell Compartments Involved in Ureide Metabolism. Plant Physiol. 2020 Mar;182(3):1310-1325. doi: 10.1104/pp.19.01136. Epub 2019 Dec 20. PMID: 31862838; PMCID: PMC7054880.
						TraesCS7D02G466900	Gene: TRITD7Av1G252700	Ureide permease-like protein	Involved in long distance transport of organic nitrogen in nodulating legumes and was recently shown to play a role in stress tolerance in other plants.	Lescano I, Bogino MF, Martini C, Tessi TM, González CA, Schumacher K, Desimone M. Ureide Permease 5 (AtUPS5) Connects Cell Compartments Involved in Ureide Metabolism. Plant Physiol. 2020 Mar;182(3):1310-1325. doi: 10.1104/pp.19.01136. Epub 2019 Dec 20. PMID: 31862838; PMCID: PMC7054880.
						TraesCS7D02G467000	Gene: TRITD7Bv1G202240	rRNA 2'-O-methyltransferase fibrillarin 2	Box C/D RNA 3'-end processing, defense response, histone glutamine methylation and rRNA methylation	https://www.uniprot.org/uniprot/Q94AH9
							Gene: TRITD7Av1G252740	rRNA 2'-O-methyltransferase fibrillarin 2	Box C/D RNA 3'-end processing, defense response, histone glutamine methylation and rRNA methylation	https://www.uniprot.org/uniprot/Q94AH9
						TraesCS7D02G467100		Similar to heavy metal ATPase [Source: Projected from Oryza sativa (Os06g0665800)]	Play an important role in the translocation or detoxification of Zn and Cd in plants.	Takahashi R, Bashir K, Ishimaru Y, Nishizawa NK, Nakanishi H. The role of heavy-metal ATPases, HMAs, in zinc and cadmium transport in rice. Plant Signal Behav. 2012;7(12):1605-1607. doi:10.4161/psb.22454
						TraesCS7D02G467200	Gene: TRITD7Av1G252790	F-box protein	1- The roles of FBPs, specifically in plants, are compiled to provide insights into their involvement in secondary metabolites, plant stresses, phytohormone signalling, plant developmental processes and miRNA biogenesis. 2- F-box protein, a core component of the Skp1-Cullin-F-box (SCF) E3 ligase complex, plays an important role in abiotic stress responses. TaFBA1 may improve enzymatic antioxidant…	1- Abd-Hamid, NA., Ahmad-Fauzi, MI., Zainal, Z. et al. Diverse and dynamic roles of F-box proteins in plant biology. Planta 251, 68 (2020). https://doi.org/10.1007/s00425-020-03356-8. 2- Li Q, Wang W, Wang W, Zhang G, Liu Y, Wang Y, Wang W. Wheat F-Box Protein Gene TaFBA1 Is Involved in Plant Tolerance to Heat Stress. Front Plant Sci. 2018 Apr 24;9:521. doi: 10.3389/fpls.2018.00521. PMID: 2974046…
							Gene: TRITD7Bv1G202340	F-box protein	1- The roles of FBPs, specifically in plants, are compiled to provide insights into their involvement in secondary metabolites, plant stresses, phytohormone signalling, plant developmental processes and miRNA biogenesis. 2- F-box protein, a core component of the Skp1-Cullin-F-box (SCF) E3 ligase complex, plays an important role in abiotic stress responses. TaFBA1 may improve enzymatic antioxidant…	1- Abd-Hamid, NA., Ahmad-Fauzi, MI., Zainal, Z. et al. Diverse and dynamic roles of F-box proteins in plant biology. Planta 251, 68 (2020). https://doi.org/10.1007/s00425-020-03356-8. 2- Li Q, Wang W, Wang W, Zhang G, Liu Y, Wang Y, Wang W. Wheat F-Box Protein Gene TaFBA1 Is Involved in Plant Tolerance to Heat Stress. Front Plant Sci. 2018 Apr 24;9:521. doi: 10.3389/fpls.2018.00521. PMID: 2974046…
	32773977|F|0-46	5D	456680160	0.00079387	0.14063	TraesCS5D02G387500	Gene: TRITD5Av1G199850	IQ domain-containing protein	Involved in diverse physiological functions, such as plant growth, adaptation to elevated Ca2+ concentrations and responses to abiotic and biotic stresses	Fischer C, Kugler A, Hoth S, Dietrich P. An IQ domain mediates the interaction with calmodulin in a plant cyclic nucleotide-gated channel. Plant Cell Physiol. 2013;54(4):573-584. doi:10.1093/pcp/pct021
						TraesCS5D02G387400		Pentatricopeptide repeat-containing protein At3g53700, chloroplastic [Source:Projected from Arabidopsis thaliana (AT3G53700) UniProtKB/Swiss-Prot;Acc:Q9LFF1]	Functions in Defense against Necrotrophic Fungi and Abiotic Stress Tolerance	Laluk, Kristin, Synan AbuQamar, and Tesfaye Mengiste. "The Arabidopsis mitochondria-localized pentatricopeptide repeat protein PGN functions in defense against necrotrophic fungi and abiotic stress tolerance." Plant Physiology 156.4 (2011): 2053-2068.
						TraesCS5D02G387100	Gene: TRITD5Av1G199700	Kinase interacting (KIP1-like) family protein	Pollen developmen	Skirpan AL, McCubbin AG, Ishimizu T, et al. Isolation and characterization of kinase interacting protein 1, a pollen protein that interacts with the kinase domain of PRK1, a receptor-like kinase of petunia. Plant Physiol. 2001;126(4):1480-1492. doi:10.1104/pp.126.4.1480
							Gene: TRITD5Bv1G194510	Kinase interacting (KIP1-like) family protein	Pollen developmen	Skirpan AL, McCubbin AG, Ishimizu T, et al. Isolation and characterization of kinase interacting protein 1, a pollen protein that interacts with the kinase domain of PRK1, a receptor-like kinase of petunia. Plant Physiol. 2001;126(4):1480-1492. doi:10.1104/pp.126.4.1480
						TraesCS5D02G387300	Gene: TRITD5Av1G199740	Serine/threonine-protein phosphatase 1 regulatory subunit GAC1 G	Ivolving the production and scavenging of reactive oxygen species (ROS). roles of serine-threonine protein phosphatases in plant oxidative stress signaling, with special emphasis on PP2A. ROS mediated signaling involves three interrelated pathways: (i) perception of extracellular ROS triggers signal transduction pathways, leading to DNA damage and/or the production of antioxidants; (ii) external …	Máthé, Csaba, Tamás Garda, and Csongor Freytag. "The role of serine-threonine protein phosphatase pp2a in plant oxidative stress signaling—facts and hypotheses." International journal of molecular sciences 20.12 (2019): 3028.
							Gene: TRITD5Bv1G194530	Disease resistance protein (TIR-NBS-LRR class) family G	Pathogen resistance. Most R genes encode proteins that contain a nucleotide-binding site (NBS) and leucine-rich repeats (LRRs). NBS-LRR proteins are involved in the recognition of specialized pathogen effectors (also called avirulence (Avr) proteins) that are thought to provide virulence function in the absence of the cognate R gene1.	DeYoung BJ, Innes RW. Plant NBS-LRR proteins in pathogen sensing and host defense. Nat Immunol. 2006;7(12):1243-1249. doi:10.1038/ni1410
						TraesCS5D02G386900	Gene: TRITD5Av1G199530	Transporter-related family protein	Physiological roles mediated by amino acid transporters, including development regulation, abiotic stress tolerance and defense response.	Yang, Guangzhe, et al. "Amino Acid Transporters in Plant Cells: A Brief Review." Plants 9.8 (2020): 967.
							Gene: TRITD5Bv1G194420	Transporter-related family protein	Physiological roles mediated by amino acid transporters, including development regulation, abiotic stress tolerance and defense response.	Yang, Guangzhe, et al. "Amino Acid Transporters in Plant Cells: A Brief Review." Plants 9.8 (2020): 967.
						TraesCS5D02G386800	Gene: TRITD5Bv1G194390	Protein kinase family protein	Physiological roles mediated by amino acid transporters, including development regulation, abiotic stress tolerance and defense response.	Yang, Guangzhe, et al. "Amino Acid Transporters in Plant Cells: A Brief Review." Plants 9.8 (2020): 967.
							Gene: TRIUR3_16205	Serine/threonine-protein kinase HT1 [Source:UniProtKB/TrEMBL;Acc:M7YVN4]	Essential for red light‐induced stomatal opening and genetically interacts with OST1 in red light and CO2‐induced stomatal movement responses	Matrosova, Anastasia, et al. "The HT 1 protein kinase is essential for red light‐induced stomatal opening and genetically interacts with OST 1 in red light and CO 2‐induced stomatal movement responses." New Phytologist 208.4 (2015): 1126-1137.
						TraesCS5D02G387000	Gene: TRITD5Av1G199550	Transporter-related family protein	Physiological roles mediated by amino acid transporters, including development regulation, abiotic stress tolerance and defense response.	Yang, Guangzhe, et al. "Amino Acid Transporters in Plant Cells: A Brief Review." Plants 9.8 (2020): 967.
							Gene: TRIUR3_16207	Synaptic vesicle 2-related protein [Source:UniProtKB/TrEMBL;Acc:M7YM86]	Transmembrane transporter activity	https://www.uniprot.org/uniprot/M7YM86
						TraesCS5D02G386700	Gene: TRITD5Bv1G194310	F-box family protein	Regulate defense responses via methyl jasmonate– and abscisic acid–responsive genes. Together, these findings support a role of ACIF1/VFBs in plant defense responses. a role for ACRE189 in disease resistance in tomato (Solanum lycopersicum) and tobacco (Nicotiana tabacum). ACRE189 (herein renamed Avr9/Cf-9–INDUCED F-BOX1 [ACIF1]) encodes an F-box protein with a Leu-rich-repeat domain. ACIF1 is wi…	van den Burg HA, Tsitsigiannis DI, Rowland O, et al. The F-box protein ACRE189/ACIF1 regulates cell death and defense responses activated during pathogen recognition in tobacco and tomato. Plant Cell. 2008;20(3):697-719. doi:10.1105/tpc.107.056978
						TraesCS5D02G386600	Gene: TRITD5Av1G199490	Serine/threonine-protein kinase TAO1 G	Involved in various processes such as p38/MAPK14 stress-activated MAPK cascade, DNA damage response and regulation of cytoskeleton stability.	https://www.nextprot.org/entry/NX_Q7L7X3/
							Gene: TRITD5Bv1G194280	Zinc finger C-x8-C-x5-C-x3-H type family protein TE?	The expression profile indicated that most members of this subfamily are regulated by abiotic or biotic stresses, suggesting that they could have an effective role in stress tolerance.	Wang, D., Guo, Y., Wu, C. et al. Genome-wide analysis of CCCH zinc finger family in Arabidopsis and rice. BMC Genomics 9, 44 (2008). https://doi.org/10.1186/1471-2164-9-44
						TraesCS5D02G386500	Gene: TRITD5Av1G199430	Basic helix-loop-helix transcription factor	Involved in multiple physiological processes in plant growth and development.	Zhang, T., Lv, W., Zhang, H. et al. Genome-wide analysis of the basic Helix-Loop-Helix (bHLH) transcription factor family in maize. BMC Plant Biol 18, 235 (2018). https://doi.org/10.1186/s12870-018-1441-z
							Gene: TRITD5Bv1G194250	Basic helix-loop-helix transcription factor	Involved in multiple physiological processes in plant growth and development.	Zhang, T., Lv, W., Zhang, H. et al. Genome-wide analysis of the basic Helix-Loop-Helix (bHLH) transcription factor family in maize. BMC Plant Biol 18, 235 (2018). https://doi.org/10.1186/s12870-018-1441-z
	32779404|F|0-20	2D	624001770	0.00085763	0.11702	TraesCS2D02G548900		Auxin response factor [Source:UniProtKB/TrEMBL;Acc:A0A341RJR5]	Auxin is a key regulator of virtually every aspect of plant growth and development from embryogenesis to senescence. Previous studies have indicated that auxin regulates these processes by controlling gene expression via a family of functionally distinct DNA-binding auxin response factors (ARFs)	Li S-B, Xie Z-Z, Hu C-G and Zhang J-Z (2016) A Review of Auxin Response Factors (ARFs) in Plants. Front. Plant Sci. 7:47. doi: 10.3389/fpls.2016.00047
						TraesCS2D02G548800	Gene: TRITD2Av1G284330	Peptidyl-tRNA hydrolase	Involved in recycling of peptidyl-tRNAs which are produced in the cell as a result of premature termination of translation process.	Kaushik, Sanket, et al. "The mode of inhibitor binding to peptidyl-tRNA hydrolase: binding studies and structure determination of unbound and bound peptidyl-tRNA hydrolase from Acinetobacter baumannii." PLoS One 8.7 (2013): e67547.
							Gene: TRITD2Bv1G251930	Peptidyl-tRNA hydrolase	Involved in recycling of peptidyl-tRNAs which are produced in the cell as a result of premature termination of translation process.	Kaushik, Sanket, et al. "The mode of inhibitor binding to peptidyl-tRNA hydrolase: binding studies and structure determination of unbound and bound peptidyl-tRNA hydrolase from Acinetobacter baumannii." PLoS One 8.7 (2013): e67547.
							Gene: TRITD2Av1G284320	Cytochrome P450, putative	Mediating plant growth and development as well as biotic and abiotic stresses responses, providing insights into their potential utilization in plant breeding.	Jun, X. U., Xin-yu WANG, and Wang-zhen GUO. "The cytochrome P450 superfamily: Key players in plant development and defense." Journal of Integrative Agriculture 14.9 (2015): 1673-1686.
						TraesCS2D02G548400	Gene: TRITD2Av1G284270	FBD, F-box and Leucine Rich Repeat domains containing protein TE?	F-box protein genes containing heat, drought, salicylic acid, and abscisic acid responsive cis-elements were able to respond to the abiotic stresses.	Song, Jian Bo, et al. "The F-box family genes as key elements in response to salt, heavy mental, and drought stresses in Medicago truncatula." Functional & integrative genomics 15.4 (2015): 495-507.
						TraesCS2D02G548200	Gene: TRITD2Bv1G251790	WAT1-related protein	Transmembrane transporter activity.	https://www.uniprot.org/uniprot/M7YXP9
							Gene: TRIUR3_03016	WAT1-related protein [Source:UniProtKB/TrEMBL;Acc:M7YXP9]	A plant-specific protein that dictates secondary cell wall thickness of wood fibres, facilitates auxin export from isolated Arabidopsis vacuoles in yeast and in Xenopus oocytes.	Ranocha, P., Dima, O., Nagy, R. et al. Arabidopsis WAT1 is a vacuolar auxin transport facilitator required for auxin homoeostasis. Nat Commun 4, 2625 (2013). https://doi.org/10.1038/ncomms3625
						TraesCS2D02G547900		Phytol kinase 1, chloroplastic [Source:Projected from Arabidopsis thaliana (AT5G04490) UniProtKB/Swiss-Prot;Acc:Q9LZ76]	Serves as an important intermediate in seed tocopherol synthesis and forces reevaluation of the role of geranylgeranyl diphosphate reductase in tocopherol biosynthesis.	Valentin HE, Lincoln K, Moshiri F, et al. The Arabidopsis vitamin E pathway gene5-1 mutant reveals a critical role for phytol kinase in seed tocopherol biosynthesis. Plant Cell. 2006;18(1):212-224. doi:10.1105/tpc.105.037077
						TraesCS2D02G548000	Gene: TRITD2Bv1G251730	Exostosin family protein	Involved in the biosynthesis of fucose. It is also involved in endomembrane organization. It is suggested that it is a dual-function protein that is responsible for actin organization and the synthesis of cell wall materials.	https://www.ncbi.nlm.nih.gov/gene?Db=gene&Cmd=DetailsSearch&Term=816556
							Gene: TRIUR3_03019	Putative glucuronosyltransferase GUT1 [Source:UniProtKB/TrEMBL;Acc:M7Z7M5]	Hydrolase activity, acting on ester bonds, transferase activity, transferring glycosyl groups and protein glycosylation.	https://www.uniprot.org/uniprot/M7Z7M5
						TraesCS2D02G547800	Gene: TRITD2Bv1G251650	Cysteine proteinase	Involved in seed Germination, programmed cell death, leaf Senescence, mediate plant abiotic stress response. Also, play a key role in plant immunity	Liu H, Hu M, Wang Q, Cheng L and Zhang Z (2018) Role of Papain-Like Cysteine Proteases in Plant Development. Front. Plant Sci. 9:1717. doi: 10.3389/fpls.2018.01717
						TraesCS2D02G547600	Gene: TRITD2Av1G283920	Cysteine protease	Involved in seed Germination, programmed cell death, leaf Senescence, mediate plant abiotic stress response. Also, play a key role in plant immunity	Liu H, Hu M, Wang Q, Cheng L and Zhang Z (2018) Role of Papain-Like Cysteine Proteases in Plant Development. Front. Plant Sci. 9:1717. doi: 10.3389/fpls.2018.01717
						TraesCS2D02G547700	Gene: TRITD2Bv1G251630	Cytochrome P450 family protein, expressed	This explosion of the P450 family is thought to have occurred via gene duplication and conversion, and to result from the need of sessile plants to adapt to a harsh environment and to protect themselves from pathogens and predators. P450s sometimes share less than 20% identity and catalyze extremely diverse reactions. Their biological functions range from the synthesis of structural macromolecule…	Werck-Reichhart D, Bak S, Paquette S. Cytochromes p450. Arabidopsis Book. 2002;1:e0028. doi:10.1199/tab.0028
							Gene: TRITD2Av1G283950	Cytochrome P450 family protein, expressed	This explosion of the P450 family is thought to have occurred via gene duplication and conversion, and to result from the need of sessile plants to adapt to a harsh environment and to protect themselves from pathogens and predators. P450s sometimes share less than 20% identity and catalyze extremely diverse reactions. Their biological functions range from the synthesis of structural macromolecule…	Werck-Reichhart D, Bak S, Paquette S. Cytochromes p450. Arabidopsis Book. 2002;1:e0028. doi:10.1199/tab.0028
							Gene: TRITD2Av1G283840	Cytochrome P450 family protein, expressed	This explosion of the P450 family is thought to have occurred via gene duplication and conversion, and to result from the need of sessile plants to adapt to a harsh environment and to protect themselves from pathogens and predators. P450s sometimes share less than 20% identity and catalyze extremely diverse reactions. Their biological functions range from the synthesis of structural macromolecule…	Werck-Reichhart D, Bak S, Paquette S. Cytochromes p450. Arabidopsis Book. 2002;1:e0028. doi:10.1199/tab.0028
						TraesCS2D02G547300		RBR-type E3 ubiquitin transferase [Source:UniProtKB/TrEMBL;Acc:A0A1D5UTH4]	Plays key roles in multiple plant developmental stages (e.g. seed dormancy and germination, root growth, flowering time control, self-incompatibility and chloroplast development) and several abiotic stress responses (e.g. drought and high salinity), by regulating the abundance, activities or subcellular localizations of a variety of regulatory polypeptides and enzymes. Importantly, diverse E3 lig…	Shu K, Yang W. E3 Ubiquitin Ligases: Ubiquitous Actors in Plant Development and Abiotic Stress Responses. Plant Cell Physiol. 2017;58(9):1461-1476. doi:10.1093/pcp/pcx071
						TraesCS2D02G547200	Gene: TRITD2Bv1G251550	Glycosyl hydrolase superfamily protein	Involved in cell wall polysaccharide metabolism. Other functions include their participation in the biosynthesis and remodulation of glycans, mobilization of energy, defence, symbiosis, signalling, secondary plant metabolism and metabolism of glycolipids. Also, involved in the metabolism of various carbohydrates containing compounds present in the plant tissues.	Minic, Zoran. "Physiological roles of plant glycoside hydrolases." Planta 227.4 (2008): 723-740.
	32747309|F|0-64	7D	616067185	0.0009436	0.10562	TraesCS7D02G517800	Gene: TRITD7Av1G270370	Chaperone protein htpG family protein	Plant tolerance to heat stress as well as the response of the HSPs under heat stress as an adaptive defence mechanism.	Usman, Magaji G., et al. "Heat shock proteins: functions and response against heat stress in plants." Int. J. Sci. Technol. Res 3.11 (2014): 204-218.
							Gene: TRITD0Uv1G065770	Endoplasmin homolog [Source:Projected from Arabidopsis thaliana (AT4G24190) UniProtKB/Swiss-Prot;Acc:Q9STX5]	Protein folding, protein secretion, regulation of meristem growth, regulation of meristem growth, regulation of meristem structural organization, response to cadmium ion, response to cold, response to endoplasmic reticulum stress, response to salt stress and response to water deprivation.	https://www.uniprot.org/uniprot/Q9STX5
							Gene: TRIUR3_07487	Endoplasmin-like protein [Source:UniProtKB/TrEMBL;Acc:M7YZ42]	Participate in programmed cell death during innate .	Xu G, Li S, Xie K, Zhang Q, Wang Y, Tang Y, Liu D, Hong Y, He C, Liu Y. Plant ERD2-like proteins function as endoplasmic reticulum luminal protein receptors and participate in programmed cell death during innate immunity. Plant J. 2012 Oct;72(1):57-69. doi: 10.1111/j.1365-313X.2012.05053.x. Epub 2012 Jul 3. PMID: 22595145.
						TraesCS7D02G517300	Gene: TRITD7Av1G270240	Pathogenesis-related thaumatin family protein	Accumulate to high levels in response to biotic or abiotic stress and exhibit antifungal activity in various plant species. Transgenic potato plants overexpressing a tobacco TPL gene display enhanced fungal resistance.	Zhang, J., Wang, F., Liang, F. et al. Functional analysis of a pathogenesis-related thaumatin-like protein gene TaLr35PR5 from wheat induced by leaf rust fungus. BMC Plant Biol 18, 76 (2018). https://doi.org/10.1186/s12870-018-1297-2
						TraesCS7D02G517000	Gene: TRITD7Av1G270170	Chaperone protein dnaJ	Chaperones are the key components responsible for protein folding, assembly, translocation, and degradation under stress conditions and in many normal cellular processes. Plants respond to pathogen invasion using two different innate immune responses mediated by pattern recognition receptors (PRRs) or resistance (R) proteins. HSPs play an indispensable role as molecular chaperones in the quality …	Park CJ, Seo YS. Heat Shock Proteins: A Review of the Molecular Chaperones for Plant Immunity. Plant Pathol J. 2015;31(4):323-333. doi:10.5423/PPJ.RW.08.2015.0150
							Gene: TRITD7Bv1G222510	Chaperone protein dnaJ	Chaperones are the key components responsible for protein folding, assembly, translocation, and degradation under stress conditions and in many normal cellular processes. Plants respond to pathogen invasion using two different innate immune responses mediated by pattern recognition receptors (PRRs) or resistance (R) proteins. HSPs play an indispensable role as molecular chaperones in the quality …	Park CJ, Seo YS. Heat Shock Proteins: A Review of the Molecular Chaperones for Plant Immunity. Plant Pathol J. 2015;31(4):323-333. doi:10.5423/PPJ.RW.08.2015.0150
						TraesCS7D02G516900	Gene: TRITD7Av1G270140	Chaperone protein dnaJ	Chaperones are the key components responsible for protein folding, assembly, translocation, and degradation under stress conditions and in many normal cellular processes. Plants respond to pathogen invasion using two different innate immune responses mediated by pattern recognition receptors (PRRs) or resistance (R) proteins. HSPs play an indispensable role as molecular chaperones in the quality …	Park CJ, Seo YS. Heat Shock Proteins: A Review of the Molecular Chaperones for Plant Immunity. Plant Pathol J. 2015;31(4):323-333. doi:10.5423/PPJ.RW.08.2015.0150
						TraesCS7D02G516700	Gene: TRITD7Av1G270090	Chaperone protein dnaJ	Chaperones are the key components responsible for protein folding, assembly, translocation, and degradation under stress conditions and in many normal cellular processes. Plants respond to pathogen invasion using two different innate immune responses mediated by pattern recognition receptors (PRRs) or resistance (R) proteins. HSPs play an indispensable role as molecular chaperones in the quality …	Park CJ, Seo YS. Heat Shock Proteins: A Review of the Molecular Chaperones for Plant Immunity. Plant Pathol J. 2015;31(4):323-333. doi:10.5423/PPJ.RW.08.2015.0150
							Gene: TRITD7Bv1G222470	Chaperone protein dnaJ	Chaperones are the key components responsible for protein folding, assembly, translocation, and degradation under stress conditions and in many normal cellular processes. Plants respond to pathogen invasion using two different innate immune responses mediated by pattern recognition receptors (PRRs) or resistance (R) proteins. HSPs play an indispensable role as molecular chaperones in the quality …	Park CJ, Seo YS. Heat Shock Proteins: A Review of the Molecular Chaperones for Plant Immunity. Plant Pathol J. 2015;31(4):323-333. doi:10.5423/PPJ.RW.08.2015.0150
						TraesCS7D02G516600	Gene: TRITD7Av1G270090	Chaperone protein dnaJ	Chaperones are the key components responsible for protein folding, assembly, translocation, and degradation under stress conditions and in many normal cellular processes. Plants respond to pathogen invasion using two different innate immune responses mediated by pattern recognition receptors (PRRs) or resistance (R) proteins. HSPs play an indispensable role as molecular chaperones in the quality …	Park CJ, Seo YS. Heat Shock Proteins: A Review of the Molecular Chaperones for Plant Immunity. Plant Pathol J. 2015;31(4):323-333. doi:10.5423/PPJ.RW.08.2015.0150
						TraesCS7D02G516500	Gene: TRITD7Av1G270070	DUF668 family protein	Important role in rice development and fitness to the fore.	Zhong H, Zhang H, Guo R, Wang Q, Huang X, Liao J, Li Y, Huang Y, Wang Z. Characterization and Functional Divergence of a Novel DUF668 Gene Family in Rice Based on Comprehensive Expression Patterns. Genes (Basel). 2019 Nov 28;10(12):980. doi: 10.3390/genes10120980. PMID: 31795257; PMCID: PMC6969926.
							Gene: TRITD7Bv1G222440	DUF668 family protein	Important role in rice development and fitness to the fore.	Zhong H, Zhang H, Guo R, Wang Q, Huang X, Liao J, Li Y, Huang Y, Wang Z. Characterization and Functional Divergence of a Novel DUF668 Gene Family in Rice Based on Comprehensive Expression Patterns. Genes (Basel). 2019 Nov 28;10(12):980. doi: 10.3390/genes10120980. PMID: 31795257; PMCID: PMC6969926.
						TraesCS7D02G516400	Gene: TRITD7Bv1G222310	Eukaryotic aspartyl protease family protein	involved in plant growth and development.	Cao, S., Guo, M., Wang, C. et al. Genome-wide characterization of aspartic protease (AP) gene family in Populus trichocarpa and identification of the potential PtAPs involved in wood formation. BMC Plant Biol 19, 276 (2019). https://doi.org/10.1186/s12870-019-1865-0
						TraesCS7D02G516000	Gene: TRITD7Bv1G222230	dentin sialophosphoprotein G	Distinct roles in dentin mineralization. Regulate initiation of dentin mineralization, and DPP being involved in the maturation of mineralized dentin	Suzuki S, Sreenath T, Haruyama N, et al. Dentin sialoprotein and dentin phosphoprotein have distinct roles in dentin mineralization. Matrix Biol. 2009;28(4):221-229. doi:10.1016/j.matbio.2009.03.006
						TraesCS7D02G516100	Gene: TRITD7Bv1G222270	Aspartic proteinase nepenthesin-1	Contribute to the hydrolysis of extracellular pathogenesis-related proteins. Aspartic proteinases have also been reported to be associated with the intracellular storage protein bodies of hemp and buckwheat seeds and to take part in the hydrolysis of storage proteins in wheat and cocoa in vitro.	Kervinen, Jukka, et al. "Structure and possible function of aspartic proteinases in barley and other plants." Aspartic Proteinases (1995): 241-254.
						TraesCS7D02G516200	Gene: TRITD7Bv1G222290	1-aminocyclopropane-1-carboxylate oxidase 1	It is an important regulator of many developmental and physiological processes such as seed dormancy, germination, vegetative growth, flowering, climacteric fruit ripening, and senescence. Additionally, ethylene was shown to play an important role in the plant’s defense against biotic and abiotic stress factors .Plant developmental processes and stress responses. Also, control plant ethylene prod…	Houben M, Van de Poel B. 1-Aminocyclopropane-1-Carboxylic Acid Oxidase (ACO): The Enzyme That Makes the Plant Hormone Ethylene. Front Plant Sci. 2019;10:695. Published 2019 May 29. doi:10.3389/fpls.2019.00695
						TraesCS7D02G515600		60S ribosomal protein L27 [Source:UniProtKB/TrEMBL;Acc:W5H631]	Play an active role in functions that may have evolved to streamline the process of protein synthesis. In addition to their function in the ribosome, many ribosomal proteins have some function 'outside' the ribosome. structural constituent of ribosome.	The end of the beginning: structural studies of ribosomal proteins. Chandra Sanyal S, Liljas A. Curr. Opin. Struct. Biol. 10, 633-6, (2000). View articlePMID: 11114498
						TraesCS7D02G515700	Gene: TRITD7Av1G269850	Short-chain dehydrogenase/reductase	Functions as a molecular link between nutrient signaling and plant hormone biosynthesis.	Cheng WH, Endo A, Zhou L, et al. A unique short-chain dehydrogenase/reductase in Arabidopsis glucose signaling and abscisic acid biosynthesis and functions. Plant Cell. 2002;14(11):2723-2743. doi:10.1105/tpc.006494
							Gene: TRITD7Bv1G222200	Dehydrogenase/reductase SDR family protein	Meristem maintenance, regulation of leaf development and oxidoreductase activity	https://www.uniprot.org/uniprot/F4JJR8
						TraesCS7D02G515800		Probable magnesium transporter [Source:UniProtKB/TrEMBL;Acc:A0A1D6CLL3]	Plays an Essential Role in Maintaining Magnesium Homeostasis and Regulating High Magnesium Tolerance in Arabidopsis	Yan Y-W, Mao D-D, Yang L, Qi J-L, Zhang X-X, Tang Q-L, Li Y-P, Tang R-J and Luan S (2018) Magnesium Transporter MGT6 Plays an Essential Role in Maintaining Magnesium Homeostasis and Regulating High Magnesium Tolerance in Arabidopsis. Front. Plant Sci. 9:274. doi: 10.3389/fpls.2018.00274
						TraesCS7D02G515400	Gene: TRITD7Av1G269660	Disease resistance protein RPM1	Functional homologs of the Arabidopsis RPM1 disease resistance gene in bean and pea.	Dangl, Jeffery L., et al. "Functional homologs of the Arabidopsis RPM1 disease resistance gene in bean and pea." The Plant Cell 4.11 (1992): 1359-1369.
						TraesCS7D02G515500	Gene: TRITD7Bv1G222090	Disease resistance protein RPM1	Functional homologs of the Arabidopsis RPM1 disease resistance gene in bean and pea.	Dangl, Jeffery L., et al. "Functional homologs of the Arabidopsis RPM1 disease resistance gene in bean and pea." The Plant Cell 4.11 (1992): 1359-1369.
						TraesCS7D02G515300		Dirigent protein [Source:UniProtKB/TrEMBL;Acc:W5I4M5]	Modulating cell wall metabolism during abiotic and biotic stress exposure. Also, implicate them in various stress responses, hormonal regulations, and developmental processes	Candelas Paniagua, Anna Bilkova, Phil Jackson, Siarhei Dabravolski, Willi Riber, Vojtech Didi, Josef Houser, Nora Gigli-Bisceglia, Michaela Wimmerova, Eva Budínská, Thorsten Hamann, Jan Hejatko, Dirigent proteins in plants: modulating cell wall metabolism during abiotic and biotic stress exposure, Journal of Experimental Botany, Volume 68, Issue 13, 22 August 2017, Pages 3287–3301, https://doi.or…
						TraesCS7D02G515000	Gene: TRITD7Bv1G221970	MYB transcription factor	Involve in plant salt stress responses	Zhang T, Zhao Y, Wang Y, Liu Z and Gao C (2018) Comprehensive Analysis of MYB Gene Family and Their Expressions Under Abiotic Stresses and Hormone Treatments in Tamarix hispida. Front. Plant Sci. 9:1303. doi: 10.3389/fpls.2018.01303
						TraesCS7D02G515100	Gene: TRITD7Bv1G221990	MYB transcription factor	Involve in plant salt stress responses	Zhang T, Zhao Y, Wang Y, Liu Z and Gao C (2018) Comprehensive Analysis of MYB Gene Family and Their Expressions Under Abiotic Stresses and Hormone Treatments in Tamarix hispida. Front. Plant Sci. 9:1303. doi: 10.3389/fpls.2018.01303
