# Supplementary material for: Genome-wide association study reveals distinct genetic associations related to leaf hair density in two lineages of wheat-wild relative Aegilops tauschii
Source: Sci Rep. 2022 Oct 19;12:17486. doi: 10.1038/s41598-022-21713-3 (PMC9581923; doi:10.1038/s41598-022-21713-3)
Supplement: Supplementary file 4 — Supplementary Table S4. [file 41598_2022_21713_MOESM4_ESM.xlsx]

## Sheet: Table S4
Supplementary Table 4. Aegilops tauschii accessions used in this study.
Origin	TauL1					Numer of accessions	TauL2					Numer of accessions	TauL3		Numer of accessions
Syria	AE 1069	IG 47259					IG 46623
Turkey	KU-2131	KU-2132	KU-2133	KU-2136	KU-2137	12	PI 486267	PI 486274				2
	KU-2138	KU-2140	KU-2141	PI 486270	PI 486277
	PI 554319
Georgia	AE 254	AE 461	GE12-28-O-2	KU-20-2	KU-2826	7	AE 1037	GE12-14-O-1	KU-2827	KU-2835B		4	AE 929	AE 454	5
	KU-2828	KU-2834											KU-2829A	KU-2832
													AE 929a
Armenia	AE 245	AE 253	AE 476	AE 721	CGN 10734	19	AE 229	AE 231	AE 940	AE 941	IG 126991	7
	IG 126273	IG 126280	IG 126293	IG 126353	IG 48748		IG 127015	KU-2811
	IG 48758	KU-2809	KU-2810	KU-2814	KU-2816
	KU-2821	KU-2822A	KU-2823	KU-2824
Azerbaijan	AE 143	AE 220	AE 251	AE 723	AE 724	8	AE 144	AE 191	AE 194	AE 195	AE 197	46
	AE 725	AE 1055	IG 47196				AE 198	AE 199	AE 200	AE 202	AE 203
							AE 204	AE 205	AE 206	AE 207	AE 210
							AE 211	AE 216	AE 217	AE 218	AE 219
							AE 221	AE 222	AE 223	AE 224	AE 226
							AE 230	AE 255	AE 260	AE 261	AE 262
							AE 263	AE 264	AE 267	AE 270	AE 272
							AE 273	AK 228	IG 47182	IG 47186	IG 47188
							IG 47193	IG 47199	IG 47202	IG 47203	KU-2801
							KU-2806
Dagestan	AE 234					1	AE 498	IG 120863	IG 120866	IG 48274	KU-20-1	5
Iran	AE 183	AE 184	AE 541	IG 49095	KU-2082	20	AE 525	AE 526	KU-20-8	KU-20-9	KU-20-10	35
	KU-2109	KU-2113	KU-2115	KU-2116	KU-2120		KU-2069	KU-2075	KU-2079	KU-2080	KU-2083
	KU-2121	KU-2142	KU-2143	KU-2144	KU-2148		KU-2086	KU-2088	KU-2090	KU-2092	KU-2093
	KU-2152	KU-2153	KU-2154	KU-2157	KU-2158		KU-2096	KU-2097	KU-2098	KU-2100	KU-2101
							KU-2102	KU-2103	KU-2104	KU-2105	KU-2106
							KU-2110	KU-2111	KU-2112	KU-2118	KU-2124
							KU-2126	KU-2155	KU-2156	KU-2159	KU-2160
Turkmenistan	AE 141	AE 146	AE 242	AE 248	AE 249	16	AE 192	AE 213	AE 250	CGN 10733	IG 120735	5
	AE 291	AE 398	AE 472	AE 473	AE 499
	AE 637	AE 964	IG 126387	IG 126489	IG 48508
	IG 48518
Afghanistan	AE 193	AE 275	AE 276	AE 277	AE 279	40
	AE 280	AE 281	AE 1087	KU-2010	KU-2012
	KU-2016	KU-2018	KU-2022	KU-2025	KU-2027
	KU-2035	KU-2039	KU-2042	KU-2043	KU-2044
	KU-2050	KU-2051	KU-2056	KU-2059	KU-2061
	KU-2063	KU-2066	KU-2616	KU-2617	KU-2619
	KU-2621	KU-2624	KU-2630	KU-2632	KU-2633
	KU-2635	KU-2636	KU-2638	KU-2639	PI 476874
Pakistan	CGN 10767	CGN 10768	CGN 10769	CGN 10771	IG 108561	10
	IG 46663	IG 46666	KU-2003	KU-2006	KU-2008
Tajikistan	AE 189	AE 233	AE 647	AE 817	AE 858	13
	AE 955	AE 956	AE 1038	AE 1039	AE 1040
	IG 48554	IG 48559	IG 48564
Uzbekistan	AE 3	AE 239	AE 469	AE 560	IG 120736	9	AE 692					1
	IG 123910	IG 48539	IG 48565	IG 48567
Kyrgzstan	AE 256	AE 257	AE 1180	IG 131606		4
Kazakhstan	AE 1090					1
China	AT 55	AT 60	AT 76	PI 499262	PI 508262	5
Unknown location site	AE 32	AE 67	AE 147	AE 150	AE 422	7	AE 426	AE 428	AE 429	AE 430	AE 431	7
	AE 427	AE 433					AE 432	AE 434
